# Supplementary material for: Heterogenous NECTIN4 expression in urothelial high-risk non-muscle-invasive bladder cancer
Source: Virchows Arch. 2022 Apr 28;481(1):83–92. doi: 10.1007/s00428-022-03328-1 (PMC9226103; doi:10.1007/s00428-022-03328-1)
Supplement: Supplementary file 1 — Supplementary file1 (XLSX 12 KB) [file 428_2022_3328_MOESM1_ESM.xlsx]

## Sheet: Online Resource 1
Virchows Archiv
Heterogenous NECTIN4 expression in urothelial high-risk non-muscle-invasive bladder cancer
Stefan Garczyk, Stephan Degener, Felix Bischoff, Tician Schnitzler, Anne Salz, Reinhard Golz, Alexander Buchner, Gerald B. Schulz, Ursula Schneider, Nadine T. Gaisa, Ruth Knüchel
Corresponding author: Stefan Garczyk, PhD, Institute of Pathology, University Hospital RWTH Aachen, Pauwelsstr. 30, 52074 Aachen, Germany, Email: sgarczyk@ukaachen.de
Online Resource 1 Patient characteristics for the analyzed FFPE normal urothelium sample cohort
Patients		22
Age (years)
	median	64
	range	41 - 79
		n (%)
Gender
	female	3 (13.6)
	male	19 (86.4)
Disease
	prostate cancer	4 (18.2)
	bladder cancer	7 (31.8)
	cystitis	7 (31.8)
	rectal cancer	4 (18.2)
Sample source
	TURBT	7 (31.8)
	Cystectomy	15 (68.2)
TURBT: transurethral resection bladder tumor
